# Supplementary material for: Circulating miRNAs Expression in Myalgic Encephalomyelitis/Chronic Fatigue Syndrome
Source: Int J Mol Sci. 2023 Jun 24;24(13):10582. doi: 10.3390/ijms241310582 (PMC10341915; doi:10.3390/ijms241310582)
Supplement: Supplementary file 1 [file ijms-24-10582-s001.zip]

Archive with 1 entries (1 files):
- ijms-2452271-supplementary.pdf
